# Supplementary material for: Comprehensive Analysis of the GRAS Gene Family in Paulownia fortunei and the Response of DELLA Proteins to Paulownia Witches’ Broom
Source: Int J Mol Sci. 2024 Feb 19;25(4):2425. doi: 10.3390/ijms25042425 (PMC10888722; doi:10.3390/ijms25042425)
Supplement: Supplementary file 1 [file ijms-25-02425-s001.zip]

Archive with 1 entries (1 files):
- ijms-2847686-supplementary.pdf
